# Supplementary material for: Interstitial Pneumonia with Autoimmune Features from the Rheumatologists’ Perspective; Single Center Experience
Source: Diagnostics (Basel). 2026 Jan 17;16(2):299. doi: 10.3390/diagnostics16020299 (PMC12840511; doi:10.3390/diagnostics16020299)
Supplement: Supplementary file 1 [file diagnostics-16-00299-s001.zip]

Archive with 1 entries (1 files):
- diagnostics-4055369-supplementary.pdf
